# Supplementary material for: Large-Area Perovskite Solar Module Produced by Introducing Self-Assembled L-Histidine Monolayer at TiO2 and Perovskite Interface
Source: Nanomaterials (Basel). 2024 Aug 4;14(15):1315. doi: 10.3390/nano14151315 (PMC11314024; doi:10.3390/nano14151315)
Supplement: Supplementary file 1 [file nanomaterials-14-01315-s001.zip]

Archive with 1 entries (1 files):
- nanomaterials-3112898-supplementary.pdf
